# Supplementary material for: Reconstruction of super-resolution from high-resolution remote sensing images based on convolutional neural networks
Source: PeerJ Comput Sci. 2024 Aug 23;10:e2218. doi: 10.7717/peerj-cs.2218 (PMC11639152; doi:10.7717/peerj-cs.2218)
Supplement: Supplemental Information 1 [file peerj-cs-10-2218-s001.zip › vgg.py]

"""
Copyright (c) 2020-2022 Remi Cresson (INRAE)

Permission is hereby granted, free of charge, to any person obtaining a 
copy of this software and associated documentation files (the "Software"),
to deal in the Software without restriction, including without limitation
the rights to use, copy, modify, merge, publish, distribute, sublicense,
and/or sell copies of the Software, and to permit persons to whom the
Software is furnished to do so, subject to the following conditions:

The above copyright notice and this permission notice shall be included in
all copies or substantial portions of the Software.

THE SOFTWARE IS PROVIDED "AS IS", WITHOUT WARRANTY OF ANY KIND, EXPRESS OR
IMPLIED, INCLUDING BUT NOT LIMITED TO THE WARRANTIES OF MERCHANTABILITY,
FITNESS FOR A PARTICULAR PURPOSE AND NONINFRINGEMENT. IN NO EVENT SHALL
THE AUTHORS OR COPYRIGHT HOLDERS BE LIABLE FOR ANY CLAIM, DAMAGES OR OTHER
LIABILITY, WHETHER IN AN ACTION OF CONTRACT, TORT OR OTHERWISE, ARISING
FROM, OUT OF OR IN CONNECTION WITH THE SOFTWARE OR THE USE OR OTHER
DEALINGS IN THE SOFTWARE.
"""
from tricks import tf
import logging
import numpy as np

class Vgg19:
    """
    Enables to use VGG19 features maps
    """

    def __init__(self, vgg19_npy_path):
        self.data_dict = np.load(vgg19_npy_path, allow_pickle=True, encoding='latin1').item()
        logging.info("npy file for VGG model loaded")

    def build(self, rgb, mode="1234"):
        """
        load variable from npy to build the VGG
        :param rgb: Tensor for rgb image [batch, height, width, 3] with values scaled in the [0, 1] range
        :param mode: name of the perceptual loss to use
        """

        logging.info("building VGG model")
        with tf.compat.v1.variable_scope("vgg_model", reuse=tf.compat.v1.AUTO_REUSE):

            vgg_mean_rgb = [123.68, 116.779, 103.939]

            # floating point rgb image in [0, 1] range --> 8 bits rbg image in [0, 255] range
            rgb = 255.0 * tf.clip_by_value(rgb, 0.0, 1.0)

            # Convert RGB to BGR
            bgr = tf.concat([rgb[:, :, :, ch:ch + 1] - vgg_mean_rgb[ch] for ch in [2, 1, 0]], axis=-1)

            # Build partial network
            self.conv1_1, _ = self.conv_layer(bgr, "conv1_1")
            self.conv1_2, self.conv1_2lin = self.conv_layer(self.conv1_1, "conv1_2")
            self.pool1 = self.max_pool(self.conv1_2, 'pool1')

            self.conv2_1, _ = self.conv_layer(self.pool1, "conv2_1")
            self.conv2_2, self.conv2_2lin = self.conv_layer(self.conv2_1, "conv2_2")
            self.pool2 = self.max_pool(self.conv2_2, 'pool2')

            self.conv3_1, _ = self.conv_layer(self.pool2, "conv3_1")
            self.conv3_2, _ = self.conv_layer(self.conv3_1, "conv3_2")
            self.conv3_3, _ = self.conv_layer(self.conv3_2, "conv3_3")
            self.conv3_4, self.conv3_4lin = self.conv_layer(self.conv3_3, "conv3_4")
            self.pool3 = self.max_pool(self.conv3_4, 'pool3')

            self.conv4_1, _ = self.conv_layer(self.pool3, "conv4_1")
            self.conv4_2, _ = self.conv_layer(self.conv4_1, "conv4_2")
            self.conv4_3, _ = self.conv_layer(self.conv4_2, "conv4_3")
            self.conv4_4, self.conv4_4lin = self.conv_layer(self.conv4_3, "conv4_4")
            self.pool4 = self.max_pool(self.conv4_4, 'pool4')

            self.conv5_1, _ = self.conv_layer(self.pool4, "conv5_1")
            self.conv5_2, _ = self.conv_layer(self.conv5_1, "conv5_2")
            self.conv5_3, _ = self.conv_layer(self.conv5_2, "conv5_3")
            self.conv5_4, self.conv5_4lin = self.conv_layer(self.conv5_3, "conv5_4")
            self.pool5 = self.max_pool(self.conv5_4, 'pool5')
            #
            #    self.fc6 = self.fc_layer(self.pool5, "fc6")
            #    #assert self.fc6.get_shape().as_list()[1:] == [4096]
            #    self.relu6 = tf.nn.relu(self.fc6)
            #
            #    self.fc7 = self.fc_layer(self.relu6, "fc7")
            #    self.relu7 = tf.nn.relu(self.fc7)
            #
            #    self.fc8 = self.fc_layer(self.relu7, "fc8")
            #
            #    self.prob = tf.nn.softmax(self.fc8, name="prob")
            #
            #    self.data_dict = None

            if mode == "1234":
                f1 = tf.reshape(self.pool1, shape=[-1, 1])
                f2 = tf.reshape(self.pool2, shape=[-1, 1])
                f3 = tf.reshape(self.pool3, shape=[-1, 1])
                f4 = tf.reshape(self.pool4, shape=[-1, 1])
                return [f1, f2, f3, f4]
            elif mode == "1234lin":
                f1 = tf.reshape(self.conv1_2lin, shape=[-1, 1])
                f2 = tf.reshape(self.conv2_2lin, shape=[-1, 1])
                f3 = tf.reshape(self.conv3_4lin, shape=[-1, 1])
                f4 = tf.reshape(self.conv4_4lin, shape=[-1, 1])
                f5 = tf.reshape(self.conv5_4lin, shape=[-1, 1])
                return [f1, f2, f3, f4, f5]
            elif mode == "vgg344454":
                f1 = tf.reshape(self.conv3_4, shape=[-1, 1])
                f2 = tf.reshape(self.conv4_4, shape=[-1, 1])
                f3 = tf.reshape(self.conv5_4, shape=[-1, 1])
                return [f1, f2, f3]
            elif mode == "vgg54":
                return [tf.reshape(self.conv5_4, shape=[-1, 1])]
            elif mode == "vgg54lin":
                return [tf.reshape(self.conv5_4lin, shape=[-1, 1])]
            else:
                raise Exception("VGG loss \"{}\" not implemented!".format(mode))

    def avg_pool(self, bottom, name):
        return tf.nn.avg_pool2d(bottom, ksize=[1, 2, 2, 1], strides=[1, 2, 2, 1], padding='SAME', name=name)

    def max_pool(self, bottom, name):
        return tf.nn.max_pool2d(bottom, ksize=[1, 2, 2, 1], strides=[1, 2, 2, 1], padding='SAME', name=name)

    def conv_layer(self, bottom, name):
        with tf.compat.v1.variable_scope(name):
            filt = self.get_conv_filter(name)

            conv_fn = tf.nn.conv2d(bottom, filt, [1, 1, 1, 1], padding='SAME')

            conv_biases = self.get_bias(name)
            bias = tf.nn.bias_add(conv_fn, conv_biases)

            relu = tf.nn.relu(bias)
            return relu, bias

    def fc_layer(self, bottom, name):
        with tf.compat.v1.variable_scope(name):
            shape = bottom.get_shape().as_list()
            dim = 1
            for d in shape[1:]:
                dim *= d
            x = tf.reshape(bottom, [-1, dim])

            weights = self.get_fc_weight(name)
            biases = self.get_bias(name)

            # Fully connected layer. Note that the '+' operation automatically
            # broadcasts the biases.
            fc = tf.nn.bias_add(tf.matmul(x, weights), biases)

            return fc

    def get_conv_filter(self, name):
        return tf.constant(self.data_dict[name][0], name="filter")

    def get_bias(self, name):
        return tf.constant(self.data_dict[name][1], name="biases")

    def get_fc_weight(self, name):
        return tf.constant(self.data_dict[name][0], name="weights")


def compute_vgg_loss(ref, gen, mode, vggfile):
    """
    Compute "perceptual" (VGG19 based) loss
    :param ref: reference image (rgb image [batch, height, width, ch])
    :param gen: generated image (rgb image [batch, height, width, ch])
    :param mode: name of the perceptual loss to use
    """
    assert vggfile is not None

    logging.info("Using pre-trained VGG from {}".format(vggfile))
    vgg_model = Vgg19(vggfile)
    features_ref = vgg_model.build(ref[:, :, :, 0:3], mode=mode)
    features_gen = vgg_model.build(gen[:, :, :, 0:3], mode=mode)

    loss = 0.0
    for fr, fp in zip(features_ref, features_gen):
        loss += tf.reduce_mean(tf.square(fr - fp))

    return loss
